# Supplementary material for: When Viruses Don’t Go Viral: The Importance of Host Phylogeographic Structure in the Spatial Spread of Arenaviruses
Source: PLoS Pathog. 2017 Jan 11;13(1):e1006073. doi: 10.1371/journal.ppat.1006073 (PMC5226678; doi:10.1371/journal.ppat.1006073)
Supplement: S1 Table — In boldface are pairwise values between neighbouring localities, which are also depicted in Fig 3 in the main text. (XLSX) [file ppat.1006073.s006.xlsx]

## Sheet: Sheet1
Landscape resistance (in terms of the reciprocal of M. natalensis habitat quality) between each pair of transect localities (see main text Figure 1 / Table 1). In boldface are pairwise values between neighbouring localities, which are also depicted in Figure 3 in the main text.
	A	B	C	D	E	F	G	H	I	J	K	L
A	0
B	9	0
C	15	13.6	0
D	24	23.4	12.2	0
E	28	28.8	26.5	30.6	0
F	32	32.8	30.8	35.2	7.9	0
G	43	43.6	42.4	47.4	25.7	22.6	0
H	38	38.8	37.9	43.1	23	22.6	18.7	0
I	47	48.2	47.2	52.3	32	31.4	27.9	17	0
J	63	63.8	62.6	67.7	47.2	47.1	45.9	38	38.5	0
K	67	67.6	66.4	71.5	51.4	51.7	52.2	44.6	47.3	43.1	0
L	64	65	63.8	69	49	49.5	50.8	43.5	47.2	49.2	32.6	0
